# Supplementary material for: The role of mechano-regulated YAP/TAZ in erectile dysfunction
Source: Nat Commun. 2023 Jun 23;14:3758. doi: 10.1038/s41467-023-39009-z (PMC10290143; doi:10.1038/s41467-023-39009-z)
Supplement: Supplementary file 4 — Source Data [file 41467_2023_39009_MOESM4_ESM.xlsx]

## Sheet: Fig. 1a-d
a
Co.	ED
6	1		Unpaired t test
3	1		P value	<0.0001
5	0		P value summary	****
7	0		Significantly different (P < 0.05)?	Yes
5	1		One- or two-tailed P value?	Two-tailed
6	2		t, df	t=7.066, df=10
b
Co.	ED
33	7.5		Unpaired t test
43	7.5		P value	0.0003
23	0		P value summary	***
23	0		Significantly different (P < 0.05)?	Yes
26	15		One- or two-tailed P value?	Two-tailed
29	15		t, df	t=5.302, df=10
c
Co.	ED
78	25		Unpaired t test
97	50		P value	0.0002
96	0		P value summary	***
97	0		Significantly different (P < 0.05)?	Yes
97	42		One- or two-tailed P value?	Two-tailed
97	60		t, df	t=5.888, df=10
d
Erection	Flaccid		Unpaired t test
575.791	282.437		P value	<0.0001
955.432	283.649		P value summary	****
2417.7	393.994		Significantly different (P < 0.05)?	Yes
981.042	285.388		One- or two-tailed P value?	Two-tailed
607.563	396.377		t, df	t=4.741, df=23
1267.67	112.803
600.327	346.387
1109.83	322.242
1839.88	217.409
768.98	228.131
2012.88	289.066
2190.5
456.375
1926.23

## Sheet: Fig. 1e-f
e								f
GeneName	symbol	Up_Down	Erection-1	Erection-2	Flaccid-1	Flaccid-2		value	pathway
Fam46b	100342	Down	4.95652	5.65449	6.11624	6.15603		30	Regulation of actin cytoskeleton
Yod1	226418	Down	1.63227	1.926	2.79909	2.85599		29	Tight junction
Igfbp3	16009	Up	7.12091	7.50843	6.61294	6.2032		27	PI3K-Akt signaling pathway
Cdc42ep3	260409	Up	4.17632	4.43896	3.74953	3.67243		22	ECM-receptor interaction
Fam57a	116972	Down	6.10329	6.47768	7.87781	7.7366		15	cAMP signaling pathway
Axl	26362	Down	5.69738	5.52482	6.32265	6.2636		12	Vascular smooth muscle contraction
Cyr61	16007	Up	5.28244	4.99232	3.89918	3.88362		12	Hippo signaling pathway
F3	14066	Down	4.39712	4.79442	5.32445	5.17233		12	cGMP-PKG signaling pathway
Dusp14	56405	Down	4.45681	5.38163	6.12102	6.02636		11	p53 signaling pathway
Ppif	105675	Down	3.774	3.99005	4.97957	4.79649		10	Apoptosis
Gltp	56356	Down	7.00742	7.49458	8.14547	8.07425		8	AMPK signaling pathway
Psors1c2	57390	Down	5.87676	6.19967	7.35966	6.92552		5	Signaling pathways regulating pluripotency of stem cells
Gp5	14729	Up	2.57773	2.16993	0.799087	0.956057
Adtrp	109254	Down	1.57046	1.88362	2.90304	2.77821
Tppp	72948	Up	2.70708	2.60644	2.11103	2.13093
Nod2	257632	Down	1.68706	1.80735	2.80529	2.72247
Kcnk3	16527	Down	1.11103	0.823749	2.21723	1.848
Dusp1	19252	Up	6.94825	6.36001	5.84624	5.8089
Klk15	317652	Up	2.13422	4.83086	1.8953	1.9222
Prr15l	217138	Up	4.21335	4.91791	3.66334	3.89239
Cyp4f39	320997	Down	3.11103	3.65306	4.59216	4.20633
Prr16	71373	Up	2.5656	2.6017	1.87184	1.51096
Gprc5a	232431	Up	4.6792	4.9222	3.43029	3.8885
March2	224703	Up	7.09339	6.45401	5.66761	5.93428
Wfdc5	209232	Down	2.23573	3.28688	4.15381	4.29572
Dock8	76088	Up	3.13586	3.21257	2.71809	2.53356
Upk1a	109637	Up	7.9965	8.27515	6.96832	7.1982
Acta2	11475	Down	6.14282	6.30816	7.01837	6.84071
Rac2	19354	Up	4.78869	4.09001	3.4489	3.68032
Tuba4a	22145	Down	5.90014	6.28651	6.7662	6.84925
Adam28	13522	Up	2.67807	2.98914	1.95606	1.9222
Rbm38	56190	Up	4.27798	3.49697	2.88557	3.05485
Klk9	101533	Down	3.46467	3.44626	5.33735	5.18428
Trex2	24102	Down	3.0018	3.60644	4.90833	5.0343
H19	14955	Down	1.91839	2.50335	5.02901	4.32841
Cebpe	110794	Up	3.30743	2.31615	1.09761	1.70487
Gfpt1	14583	Up	4.07895	4.09845	3.59574	3.52982
Sbsn	282619	Down	8.09418	8.87123	9.96822	10.2321
Slc25a37	67712	Up	4.71699	4.02148	3.42761	3.46074
Rbp2	19660	Down	4.86047	5.12433	6.39951	6.32157
Tubb4a	22153	Down	1.94486	1.02857	2.80735	3.25399
Itga2b	16399	Up	4.33771	3.62994	2.44361	2.51096
Klk10	69540	Down	6.82413	7.44427	8.51771	8.482
Nrtn	18188	Down	4.62761	5.52982	5.88582	6.16531
Nphp1	53885	Down	3.70044	3.82375	4.29793	4.45746
Fam213b	66469	Down	5.13586	5.7046	6.17273	6.2407
Cadps2	320405	Up	1.852	2.03914	1.25096	1.28688
Abca13	268379	Up	0.422233	0.226509	0.0703893	0.0703893
Tnfrsf21	94185	Up	4.53419	4.93734	4.03826	4.04177
Ednrb	13618	Down	2.33628	2.14405	3.12102	3.0993
Col1a1	12842	Up	9.91317	10.1744	9.36072	9.32661
Sidt1	320007	Up	2.08406	1.89142	1.23879	1.22651
Abcc3	76408	Up	4.59455	4.73444	3.9514	3.62176
Pkp2	67451	Up	1.70487	2.0321	1.05658	1.04264
Dapl1	76747	Down	8.54024	9.01098	10.1418	10.1873
Bace2	56175	Up	4.80271	5.05961	4.29425	4.45483
Naip6	17952	Up	4.07639	3.67807	3.0036	2.69377
Ptpru	19273	Up	3.52857	3.96625	3.26604	2.81967
St6galnac2	20446	Up	3.52732	3.28096	2.64155	2.30743
Atp12a	192113	Down	0.678072	0.687061	1.33342	1.68257
Smpd3	58994	Down	2.62527	2.75702	3.47897	3.37016
Cers3	545975	Down	4.05485	4.47768	5.2555	4.80993
Cidec	14311	Up	2.85599	2.98914	1.82782	1.65535
Ankrd9	74251	Down	2.0072	2.55336	3.09255	3.1635
Pdxk	216134	Up	3.72792	3.68706	3.1177	3.22188
Defb4	56519	Down	9.52333	9.70432	10.9613	11.0289
Paqr8	74229	Up	2.82985	3.23266	2.12433	2.45154
Prkar2b	19088	Up	3.40599	3.34056	2.51854	2.59932
Slc14a1	108052	Up	4.20867	4.58075	3.93734	3.74524
Sel1l3	231238	Up	3.43563	3.82273	2.68257	2.68257
Rab27a	11891	Up	4.5008	4.66959	4.07125	4.02591
Krt18	16668	Up	5.56864	5.39883	4.07382	4.68986
St3gal5	20454	Up	3.55459	2.97269	2.15056	2.12763
Cd79a	12518	Up	4.4489	4.32984	3.05137	3.50335
Serpinb3d	394252	Down	5.75836	5.52168	7.84285	6.97016
H2-Q10	15007	Up	3.74308	2.38681	1.41684	1.54102
Slc31a2	20530	Down	4.63749	4.80581	5.40531	5.56955
Tmprss2	50528	Up	5.62234	5.70598	4.6017	4.62585
Car3	12350	Up	5.43396	6.47233	4.6893	4.68201
Slc37a2	56857	Down	3.04264	3.06178	4.18982	3.88069
Ccr7	12775	Up	2.46728	1.9855	1.35614	1.25096
Sp8	320145	Up	2.1177	2.55336	1.61824	1.51602
Slitrk6	239250	Down	2.7845	3.11103	3.80323	3.43029
Gdpd3	68616	Down	2.75061	3.19219	3.89239	4.1334
Meg3	17263	Down	3.52857	3.83289	4.49249	4.31034
Epb41l4b	54357	Up	5.18903	5.56041	4.61176	4.66562
Abcb4	18670	Up	1.36177	0.895303	0.389567	0.443607
Aldh1a1	11668	Up	5.6153	5.71507	4.88118	5.03078
Sdcbp2	228765	Down	4.47184	4.84398	5.90809	5.93593
Col14a1	12818	Down	3.72356	3.72247	4.52669	4.36597
Foxa1	15375	Up	4.82579	5.15987	3.70044	3.72028
Lacc1	210808	Down	2.22651	2.3505	3.06178	2.94298
Ralgapa2	241694	Up	2.9782	3.08576	2.3505	2.27501
Slc39a8	67547	Up	3.36177	3.53481	2.70266	2.76977
Plek	56193	Up	4.37573	3.5509	3.0321	2.9486
Trim29	72169	Down	5.98891	6.64703	7.34447	6.94193
Tspan1	66805	Up	4.18903	4.88557	3.2555	3.84699
Kank1	107351	Down	4.3147	5.03342	5.34944	5.47216
Trem3	58218	Up	3.32048	2.38128	1.23266	1.41143
Atp2a3	53313	Up	4.38267	4.18824	3.6311	3.66562
Krt23	94179	Down	2.38681	2.40054	3.59813	4.05137
Kif21b	16565	Up	1.97453	1.80323	1.26303	1.25096
Bpifc	270757	Down	1.64155	2.51602	3.57289	3.22188
Osbpl1a	64291	Down	3.53107	4.26529	4.89045	4.79286
Rabgap1l	29809	Down	4.04439	4.17632	4.75221	4.52293
Elovl1	54325	Down	5.52857	6.00764	6.64587	6.46744
Gsdma	57911	Down	2.38405	3.18903	4.64212	4.69988
Phlda1	21664	Up	5.4851	5.59305	4.33414	4.36457
Upk2	22269	Up	5.59872	5.4002	4.38267	4.43296
Dusp5	240672	Down	2.17951	2.53107	3.38543	3.7666
Tnc	21923	Up	3.57289	3.74093	3.20006	2.91073
Padi1	18599	Up	3.08406	3.0993	2.15056	2.3505
Rhpn2	52428	Up	2.73769	3.09255	1.83592	1.9222
Junb	16477	Up	7.75836	7.10381	6.8157	6.59991
Dach2	93837	Up	1.24489	1.45943	0.739848	0.773996
Slc25a10	27376	Up	4.07468	4.16993	3.48671	3.48027
Cidea	12683	Down	0.739848	0.713696	2.23573	2.55582
Myl3	17897	Up	0	5.16269	0	0
Fcmr	69169	Up	3.10769	2.88557	1.47508	1.8679
Nccrp1	233038	Down	5.75114	6.00113	6.52435	6.6311
Egf	13645	Down	0.344828	0.85599	1.37295	1.46467
Chst1	76969	Down	2.66676	1.73552	3.45943	3.61824
Ndufa4l2	407790	Down	7.7418	7.44956	8.76178	8.36444
Lipm	78753	Down	2.80116	3.79181	4.66846	4.66562
Serpinb12	71869	Down	6.48961	7.79805	9.2951	9.17692
Popdc3	78977	Down	1.65992	2.0036	2.88947	2.57531
Cldn17	239931	Down	3.91552	4.69265	5.80297	5.64674
Rapgef4	56508	Down	1.26903	1.5509	2.10434	2.03914
Nr4a1	15370	Up	3.54844	3.45286	2.91839	2.90111
Kctd4	67516	Down	1.03562	1.73985	2.90689	3.12102
Scel	64929	Down	5.12928	5.9528	6.63445	6.52701
Nipal4	214112	Down	1.95606	2.83188	3.59455	3.16672
Lypd6b	71897	Down	2.07382	2.72247	3.45943	3.41684
Nfe2	18022	Up	3.66676	2.45943	1.19535	1.82375
Adssl1	11565	Up	3.15381	3.41819	2.51854	2.59455
Vill	22351	Up	3.61235	3.75702	2.49825	2.59694
Mal	17153	Up	5.77531	5.84524	4.93216	5.33521
Kcnk7	16530	Down	3.97177	4.28836	4.93216	4.77083
Glrx	93692	Down	6.27482	6.26679	7.56071	7.63539
Rnd1	223881	Up	3.33914	2.87774	2.14078	2.33342
Fcgbp	215384	Up	1.53605	1.5509	1.1375	0.807355
Per2	18627	Up	2.33914	2.32481	1.51602	1.53605
Krt14	16664	Down	10.8019	11.1112	12.0443	11.7511
Lce3e	69514	Down	7.81231	8.08199	10.2176	10.2017
Higd1a	56295	Down	5.51696	5.52074	6.52638	6.30232
Mmp15	17388	Up	3.97085	4.12516	3.15056	3.16672
Ipo7	233726	Down	4.39025	4.60288	5.13996	5.12805
Dbi	13167	Down	8.18497	8.5331	9.12091	9.34205
Car13	71934	Down	4.82985	4.96301	5.87873	5.56407
Sele	20339	Up	3.18428	3.08066	2.37016	2.42492
Ppl	19041	Down	6.37121	6.88862	7.47419	7.38569
Krt78	332131	Down	4.488	5.53854	6.69237	6.77965
Fam179a	320159	Down	1.19535	0.948601	1.9782	1.79494
Mmp8	17394	Up	3.7939	3.43162	2.1177	2.4957
Kctd11	216858	Down	3.91839	4.10518	4.94298	4.99141
Rab25	53868	Down	7.1151	7.7767	8.19766	8.03116
Pygb	110078	Up	5.73606	5.94556	5.12928	5.05961
Fer1l4	74562	Up	3.26454	3.30743	2.28096	2.41143
Hmgcs1	208715	Down	5.1334	5.79286	6.20711	6.12598
Ankrd37	654824	Down	3.36177	3.08916	4.23955	4.54473
Lonrf1	244421	Up	3.12102	3.35191	2.71589	2.72028
Vtcn1	242122	Up	2.85	2.80529	1.83188	1.77821
Sox2	20674	Up	2.852	2.83592	1.8953	1.93734
Il18	16173	Down	3.29866	4.32265	5.29976	5.43062
Dsp	109620	Down	7.06178	7.84178	8.60511	8.05355
Snca	20617	Up	7.57061	6.30451	2.37851	3.72792
Myof	226101	Up	6.04832	6.31651	5.71644	5.488
Bspry	192120	Down	3.81044	4.10518	4.65363	4.67807
Plcxd1	403178	Down	1.19535	1.72247	2.22033	2.37016
Suox	211389	Down	3.43162	3.75489	4.62234	4.49953
Parvb	170736	Up	4.12681	4.10182	3.32769	3.52482
Tnnt2	21956	Down	2.44095	3.68818	5.01436	5.19022
Runx1	12394	Up	3.41143	3.30012	2.44095	2.33914
Lcp1	18826	Up	5.77742	5.10224	4.77768	4.62176
Cdkn1a	12575	Down	5.55857	6.22072	6.91373	6.91205
Thbd	21824	Down	6.32625	6.24774	7.31125	7.09117
Upk3b	100647	Up	3.11437	2.82579	1.56071	2.24489
Retnla	57262	Down	8.51037	7.70397	9.19613	9.3107
Pla2g4d	78390	Down	1.31034	1.64616	2.47508	2.26003
Il1f9	215257	Down	5.36492	4.75702	6.28707	5.94275
Atrn	11990	Up	3.79597	4.0045	3.26003	2.99458
Fam135a	68187	Down	2.22959	2.61117	3.04789	2.97636
Ly6d	17068	Down	10.7237	10.8887	11.4913	11.3866
Adgrg2	237175	Down	2.54844	2.9241	3.48414	3.42223
Casp14	12365	Down	0.687061	1.59455	2.72465	2.58496
Synpo2	118449	Down	1.55582	1.93357	2.51349	2.22342
Cd82	12521	Up	5.79364	5.8475	5.08449	5.22188
Gpsm1	67839	Down	2.70266	3.15866	3.67694	3.80839
Defb6	116746	Down	5.76713	6.16531	7.10402	7.21936
Phgdh	236539	Down	5.14568	5.31723	6.19928	5.84725
Bpgm	12183	Up	8.04073	6.95849	4.14649	4.70377
Nr2f2	11819	Up	4.75809	5.14323	4.39712	4.47444
Reps2	194590	Up	2.74201	2.91648	2.38405	2.28983
Tsc22d1	21807	Up	6.98197	7.03903	6.24051	6.48075
Cstb	13014	Down	8.30943	7.97264	8.83397	8.88792
Nipal2	223473	Down	2.852	3.24031	3.76447	3.55827
Sult2b1	54200	Down	3.94392	4.53045	5.11478	5.08619
Wfdc2	67701	Up	8.9505	8.59869	7.38275	7.39498
Gfpt2	14584	Down	3.72465	3.44493	4.65535	4.69599
Ptrh1	329384	Down	3.9364	4.71315	5.46107	5.75462
Hpdl	242642	Down	0.799087	1.65076	2.30159	2.94486
G6b	106722	Up	1.926	1.72247	0.970854	0.678072
Tprg	71338	Down	2.91073	3.41007	4.92362	4.97682
Fam155a	270028	Down	0.298658	0.495695	1.24489	1.34483
Capn13	381122	Up	3.16672	3.30159	2.04614	2.22342
Ano1	101772	Up	5.15866	5.70846	4.74255	4.44626
Efnb2	13642	Up	4.95652	5.36352	4.58135	4.59753
Pi16	74116	Down	7.36282	6.77703	8.08958	8.05241
Ube2l6	56791	Up	8.18299	7.13586	4.81762	5.42727
Acsf2	264895	Up	3.46467	3.57531	3.02503	2.96347
Sh3bp1	20401	Down	3.53356	3.72465	4.6017	4.22574
Gm94	225443	Down	9.62328	9.76741	11.1788	11.2241
Thop1	50492	Down	4.29793	5.28873	5.81147	5.86691
Slc25a39	68066	Up	6.97934	6.44377	5.87431	5.95699
Reep6	70335	Up	3.11103	3.0018	2.29572	2.07382
Ildr1	106347	Up	2.47249	2.68706	1.86394	1.68706
Cyp2t4	384724	Down	4.77663	3.96625	6.74551	6.30469
Krt7	110310	Up	7.21111	7.5932	5.98322	6.51475
Gca	227960	Up	1.32769	1.15704	0.432959	0.464668
Lypd3	72434	Down	6.18903	6.90605	7.76049	7.26725
Sprr1b	20754	Down	6.12557	6.57259	8.03309	7.51357
Dbp	13170	Up	5.82171	5.81532	5.15664	5.2384
Krt8	16691	Up	6.60392	6.84423	5.1981	5.88996
Pla2g4f	271844	Down	1.1635	2.1177	3.26003	3.0197
Gldc	104174	Up	3.14731	3.38957	2.12102	2.37295
Pdzk1ip1	67182	Down	7.48631	7.72349	8.39511	8.27659
Hnf1b	21410	Up	2.23266	2.51096	1.53107	1.22651
Treml2	328833	Up	2.35332	1.60881	0.815575	0.823749
Atoh8	71093	Up	3.19692	3.57168	2.58496	2.54844
Slpi	20568	Down	9.27431	10.3372	11.5204	11.8175
Coch	12810	Up	2.16027	2.22033	1.20163	1.30451
Krtdap	64661	Down	11.8745	12.337	13.3284	13.4064
Ugt2b34	100727	Up	3.29131	3.10098	1.68706	1.95977
Gp6	243816	Up	1.42223	1.09085	0.163499	0.163499
Hrnr	68723	Down	5.804	6.89845	8.7148	8.62231
Dnah7b	227058	Up	0.713696	0.650765	0.275007	0.356144
Trp53inp2	68728	Down	4.12433	4.46858	5.18031	5.14893
Treml1	71326	Up	2.96532	2.48543	0.956057	1.24489
Spta1	20739	Up	1.33342	0.584963	0.124328	0.389567
Mfap3l	71306	Down	2.96901	3.72792	4.27501	4.15381
Clec1b	56760	Up	3.49697	2.9782	1.16993	1.38957
Epcam	17075	Up	5.35544	5.7952	4.33271	4.78293
Pth1r	19228	Up	3.90785	3.70708	2.99277	3.03034
Shox2	20429	Down	2.90497	2.9855	3.69933	3.87873
Pnpla1	433091	Down	1.20163	2.14405	2.85	2.64155
Itga8	241226	Down	1.58976	1.43829	2.65764	2.12102
Mapk6	50772	Down	4.5472	4.40803	5.68734	5.19061
Rasgrp2	19395	Up	3.7866	3.20945	2.23266	2.75061
Nt5c3	107569	Down	5.35966	5.78057	6.90917	7.01369
Gmpr	66355	Up	3.49697	3.30597	2.67807	2.35332
Txn1	22166	Down	9.78064	9.66901	10.7475	10.7055
Liph	239759	Up	3.41143	3.64039	2.82579	2.852
Galnt16	108760	Down	3.24031	3.16511	4.06437	4.09255
Serinc2	230779	Up	4.55397	4.69209	4.1035	4.03738
Evpl	14027	Down	5.76474	5.99729	6.73471	6.45796
Tmc4	353499	Up	4.65134	4.55704	3.67243	3.59335
Gsdmc4	74548	Up	3.03562	3.41414	1.70044	1.49057
Cyp2f2	13107	Up	8.62044	8.9926	7.94181	7.8089
Lrrc26	227618	Up	5.80735	6.23036	4.51096	4.74631
Ermp1	226090	Up	5.29976	5.62498	5.04352	4.72846
Adipoq	11450	Up	4.14893	4.17153	2.99095	3.06867
Fam46c	74645	Up	4.61294	3.78136	2.98732	2.88166
Fbn1	14118	Down	4.76871	4.90641	5.94228	5.59096
Adamtsl1	77739	Down	2.39506	2.06695	3.26754	2.848
Otub2	68149	Down	2.71589	3.37156	4.01525	3.99639
Cyfip2	76884	Up	2.95606	2.76553	2.31904	2.29572
Egln3	112407	Down	6.5627	5.86096	7.40642	7.04669
Slc26a9	320718	Down	0.613532	0.485427	1.5656	1.32193
Pycard	66824	Down	5.7366	5.78738	6.63474	6.62979
Ccdc51	66658	Down	2.18903	2.10769	3.00899	2.95606
Cfd	11537	Up	7.33584	7.23821	5.47281	5.83845
2310002F09Rik	100504720	Down	1.23879	2	2.53605	2.85798
Crct1	74175	Down	8.94492	9.73534	11.2109	11.328
Cd177	68891	Up	4.35966	3.79077	2.30743	2.76553
Unc5a	107448	Up	2.03562	2.09424	1.4489	1.12433
Hbb-bs	100503605	Up	17.4275	16.3162	11.8601	13.4654
Klk12	69511	Down	5.99548	6.70252	7.63684	7.54759
Olfm4	380924	Up	4.84147	3.76553	2.6893	2.25399
Fam83d	71878	Down	1.53605	1.67807	2.51349	2.40054
Cd300lf	246746	Up	3.12433	1.80323	1.23266	1.28688
Lce3b	66344	Down	7.93958	8.07371	10.1502	9.90701
Mmp9	17395	Up	6.29811	5.84222	4.64731	4.90833
Aox4	71872	Down	0.704872	0.978196	2.35896	1.68257
Slc10a6	75750	Down	3.04789	3.55827	4.05137	4.25852
Cntn1	12805	Down	1.80735	1.79494	2.46205	2.488
Retnlg	245195	Up	7.12153	6.35209	5.32912	5.46499
Trem1	58217	Up	2.25096	0.925999	0.604071	0.613532
Ocm	18261	Down	0.298658	0.263034	2.35614	1.62761
Serpinb2	18788	Down	3.97361	4.91743	5.57803	5.42928
Sox15	20670	Down	3.72683	3.72465	4.98048	4.41886
Rfx2	19725	Up	3.36457	2.80735	2.30743	2.32481
Hspb1	15507	Down	9.67147	10.5518	11.0694	11.1796
Sp6	83395	Down	3.11936	3.80839	4.74416	4.6311
Pou3f1	18991	Down	0.356144	0.378512	1.5008	1.31034
Vdr	22337	Down	3.18587	3.31325	4.13504	3.7845
Clic3	69454	Down	5.62147	6.52215	7.09371	7.04712
Abca12	74591	Down	0.879706	1.79494	2.55827	2.10769
Muc20	224116	Up	2.27798	1.94111	1.25701	1.32769
Esyt3	272636	Down	1.28096	2.06695	2.69153	2.54597
Zak	65964	Down	3.69599	3.91648	4.84046	4.26529
Alcam	11658	Up	4.41007	4.77347	3.56803	3.69933
Ripply3	170765	Up	4.19928	4.54659	3.10098	3.22188
Capn5	12337	Up	5.09972	5.22458	4.53481	4.52419
S100a14	66166	Down	8.9037	9.26987	9.91683	10.03
Pianp	319352	Down	1.72247	1.65992	2.81967	2.83188
Gm6793	627828	Down	4.52857	4.63227	5.73417	5.34518
Chac1	69065	Down	2.41143	2.37016	3.16672	3.30889
Fam83c	71405	Down	1.53605	1.42223	2.848	2.24184
Krt4	16682	Up	8.85857	9.25321	7.71273	8.2597
Lpl	16956	Up	4.11936	4.43363	3.81455	3.66676
Smyd1	12180	Up	0.0565835	1.46467	0.0285692	0.0285692
Gjb6	14623	Down	3.0993	2.70708	4.15623	3.6893
Best2	212989	Down	2.76765	3.42089	4.904	4.51854
Pkhd1	241035	Up	0.659925	0.722466	0.344828	0.344828
Bmp7	12162	Down	1.99277	1.8953	3.11103	2.53854
Slc12a2	20496	Up	4.2032	5.13381	3.63575	4.05137
Pkp1	18772	Down	6.39386	7.14078	8.03705	7.47484
Col11a1	12814	Up	2.92979	3.00899	2.15704	2.18587
Cpm	70574	Up	2.9855	3.58015	2.7761	2.56071
Tmem54	66260	Down	4.76765	5.6761	6.32391	6.49474
Thbs1	21825	Up	4.337	4.3067	3.70266	3.52982
Upk1b	22268	Up	5.76022	5.78346	4.63169	4.65764
Tnnt1	21955	Down	2.20477	0.895303	3.49953	3.47249
Gsdmc3	270328	Up	6.51869	6.87024	5.64184	5.72874
Ppp1r3b	244416	Up	2	1.94486	1.46989	1.22651
0610009B22Rik	66050	Down	4.56621	4.7252	5.42425	5.27053
Pllp	67801	Up	5.55919	5.76713	4.56316	4.94626
Acp5	11433	Up	7.39985	6.77847	6.02901	6.15401
Capns2	69543	Down	4.73606	5.62352	6.44692	6.24241
Gm5483	433016	Up	5.70377	3.58256	2.58256	2.488
Hp	15439	Up	6.80735	6.09085	4.43829	4.95931
Sfn	55948	Down	8.19579	8.28341	9.01865	8.83441
H2-Ob	15002	Up	2.47768	2.21101	1.4957	1.48027
Nfatc2	18019	Up	3.80219	3.96625	3.11603	3.22959
Krt13	16663	Down	6.66249	7.4266	8.8586	9.66658
Aknad1	329738	Down	1.26303	1.52607	2.76977	2.33628
Ngb	64242	Down	0.687061	0.765535	1.75275	2.31034
Dact2	240025	Down	2.97636	2.26303	3.58256	3.77294
Ivl	16447	Down	4.07211	3.76871	5.00225	5.1815
Kif21a	16564	Down	3.15218	3.5435	4.33342	4.08491
Nucb2	53322	Down	4.65306	4.81352	5.48317	5.33985
Itpkc	233011	Down	3.70155	4.17871	4.82833	4.75969
Slc44a4	70129	Up	3.29572	3.39232	2.09761	2.32769
Slc40a1	53945	Up	3.5097	3.55336	2.73118	2.79077
Mlph	171531	Up	3.42761	3.69711	2.62293	2.85997
Bhlhe22	59058	Down	0.659925	0.678072	1.73985	1.98914
Ppp1r1b	19049	Up	4.86295	5.58886	3.95884	4.35544
Hbq1a	216635	Up	3.38128	2.70266	0	0.807355
Myl7	17898	Down	4.07639	3.38819	5.31252	5.19653
ChkbCpt1b	100134861	Up	0.201634	0.263034	0	0
Sgpp2	433323	Down	1.04963	1.40054	2.57289	2.0072
Crlf1	12931	Down	3.37434	3.70708	4.40054	4.23879
Lhfpl1	237091	Down	1.50589	1.45418	2.71149	2.32193
Calm4	80796	Down	9.75819	10.52	11.8202	11.9872
F5	14067	Up	1.60407	1.04963	0.454176	0.214125
Ceacam19	319930	Down	1.67356	2.02503	2.93734	2.84398
Perp	64058	Down	9.40459	9.8976	10.6983	10.3279
Bglap	12096	Up	9.27564	9.86833	7.95948	8.53962
Mgat4a	269181	Up	3.41954	3.65191	2.89142	2.73118
Acsbg1	94180	Down	3.0054	4.04177	5.1127	4.86987
Aspa	11484	Up	2.34483	2.60881	1.48027	1.61353
Sp7	170574	Up	2.50843	2.5656	1.42761	1.82782
Tgm5	74176	Down	2.26003	2.35332	3.19535	2.92029
Ptk6	20459	Down	1.50589	1.63227	2.56071	2.45943
Vav2	22325	Up	3.26303	3.51728	2.80735	2.76977
Dynll1	56455	Down	7.40011	7.66334	8.06539	8.27146
Klk13	626834	Down	6.9197	6.87086	8.33673	8.26833
Gabrp	216643	Up	3.5656	3.34483	2.06005	2.27501
Nkpd1	69547	Down	2.44361	3.16993	4.28392	4.45681
Hbb-b1	15129	Up	15.142	13.9693	9.63818	11.2549
Fcer2a	14128	Up	2.26003	2.0072	1.13093	1.26303
Lep	16846	Up	0.669027	0.887525	0.0565835	0.0285692
Tspo2	70026	Up	2.91648	1.94486	0.389567	0.298658
B3gnt3	72297	Up	4.59216	4.87283	3.90304	4.08066
Serpinb8	20725	Down	3.39506	4.07382	4.51223	4.55459
Slc2a3	20527	Up	3.26454	2.46467	1.7866	1.64155
Endou	19011	Down	3.59216	3.76765	5.12391	4.73335
Zfp36	22695	Up	6.82426	6.21121	5.10685	5.16752
Hk2	15277	Down	2.57289	2.54102	3.29866	3.21101
Tubb1	545486	Up	3.73227	3.00899	1.59455	1.50589
Papl	101744	Down	0.678072	1.23266	2.29866	2.03562
Tmem2	83921	Up	3.3505	3.2854	2.68257	2.90497
Asprv1	67855	Down	6.88777	8.10292	9.6347	9.83615
Cdh1	12550	Up	6.21412	6.60155	5.89239	5.68061
Actg2	11468	Down	4.488	4.61883	5.48382	5.24413
Fndc1	68655	Down	2.95047	3.32481	4.10852	3.66562
Slc8a3	110893	Up	1.14405	1.25096	0.62293	0.613532
Tnnt3	21957	Up	1.60407	6.56818	0.704872	0.970854
Pls1	102502	Up	1.69153	1.89142	1.0635	1.19535
Klk8	259277	Down	6.63822	6.79986	7.99044	8.0872
Fech	14151	Up	6.19338	5.42761	4.70155	4.81455
Rec114	73673	Up	3.15218	1.9486	0.594549	0.669027
Il22ra1	230828	Down	1.37295	1.37295	2.48543	1.87971
Rab15	104886	Up	4.91552	5.31796	4.52293	4.41007
Syt8	55925	Up	3.90207	4.01881	2.9486	2.95606
Id1	15901	Up	7.86827	7.83964	7.30442	7.20006
Fos	14281	Up	6.5572	5.3466	1.97085	2.20789
Ide	15925	Down	4.75221	5.48961	6.23764	6.19298
Lipk	240633	Down	2.72247	3.10769	4.51412	4.79494
Serpinb10	241197	Down	3.35332	3.65421	4.22188	4.21257
Plcxd2	433022	Down	0.464668	0.963474	1.5509	1.38957
Gpld1	14756	Down	2.90881	3.27501	3.88655	3.66334
Nup210	54563	Up	1.85997	1.60881	1.13093	1.12433
Epb41	269587	Up	5.61559	4.79805	3.92979	3.75168
Elf5	13711	Down	3.51728	4.01257	4.59096	4.91934
Cldn3	12739	Up	5.34625	5.51254	3.76341	4.24945
Sfrp1	20377	Down	3.1811	3.22805	4.02326	3.70377
Sorl1	20660	Up	4.37782	4.17073	3.29278	3.02503
Polb	18970	Down	5.03826	5.28836	5.90665	6.07168
Mcemp1	69189	Up	4.29793	2.61353	2.12102	2.14731
Clca1	23844	Up	4.52669	4.94579	3.28836	3.84298
Fam188a	66960	Down	4.33342	4.78346	5.20828	5.2589
Calml3	70405	Down	6.82947	7.33593	8.66188	8.702
Alas2	11656	Up	9.67023	8.35623	4.17233	5.46401
Fam84a	105005	Up	4.90207	5.32661	4.43363	4.31759
Fbxo45	268882	Down	3.23879	3.95513	4.45352	4.488
Mmp13	17386	Up	5.06996	4.25399	3.31904	3.33342
Clstn2	64085	Down	0.933573	0.978196	2.35896	1.46467
Abhd12b	100504285	Down	0.189034	0.163499	1.84398	0.925999
Ceacam1	26365	Up	5.56255	5.86245	4.36247	4.66505
Psapl1	76943	Down	5.27053	6.49169	7.11697	7.15674
Btg2	12227	Up	5.32661	5.17991	4.72738	4.63227
Dedd2	67379	Down	4.55827	4.88215	5.28836	5.52763
Lce3c	94060	Down	8.06786	8.72219	10.3483	10.329
Atp6v1c2	68775	Down	2.79077	3.22497	4.15299	4.38543
Rnf128	66889	Up	3.75382	3.95699	2.70044	2.90304
Pcp4	18546	Down	4.24031	4.25776	5.23764	5.31542
Fabp4	11770	Up	7.00259	7.21742	5.77821	5.93617
Fam65b	193385	Up	3.04963	2.40599	1.848	1.95977
Tmem65	74868	Down	4.70377	5.15218	5.63314	5.52888
Tgif1	21815	Up	4.55397	4.90497	3.87578	4.0009
Spp1	20750	Up	7.90056	7.36964	6.64803	6.48896
H60c	670558	Down	2.9241	3.31034	4.13914	3.59574
Ism1	319909	Down	2.72028	2.88753	3.46205	3.45681
Hpgd	15446	Down	5.95652	6.36947	7.20281	7.31587
Atp10b	319767	Up	2.16993	2.30743	1.58976	1.44361
Lce1m	66203	Down	0	0.555816	2.68032	3.63807
Bcl11b	58208	Down	1.36737	1.5008	2.40599	1.95977
Eya2	14049	Up	3.43696	3.55949	2.55582	2.32193
Hsbp1l1	66255	Down	1.63691	1.68257	2.57531	2.90111
Apol11b	328563	Up	2.19849	0.807355	0.275007	0.275007
Bicd2	76895	Down	5.00405	5.23228	5.88142	5.82858
Psca	72373	Up	10.0909	10.4556	9.26224	9.72376
Crabp2	12904	Down	5.9991	5.47119	6.82146	7.17692
Il1f8	69677	Down	3.49953	3.36317	5.54905	5.09635
Gm9573	672682	Up	1.42761	1.58015	0.632268	0.739848
Klk11	56538	Down	5.0045	5.62585	6.6343	6.48414
Cbr2	12409	Up	10.1927	10.2237	8.91612	9.171
Lypd8	70163	Down	3.71589	3.41143	5.08491	5.26716
Map3k5	26408	Up	3.06695	3.18269	2.42223	2.29866
Pag1	94212	Up	2.72247	2.52105	1.75702	1.65992
Parm1	231440	Up	3.05485	3.34767	2.30743	2.32481
Gpr87	84111	Down	4.45418	4.60288	5.37782	5.2709
Adh6a	69117	Down	1.02148	0.879706	2.31904	2.63227
Tfap2b	21419	Down	1.32769	1.58496	2.68032	2.09085
Dmkn	73712	Down	10.0434	10.7761	11.6555	11.5394
Ndrg4	234593	Down	3.56803	3.05311	4.24565	4.2211
Sptb	20741	Up	1.44361	0.992768	0.678072	0.704872
Clmp	71566	Down	2.49057	2.41954	3.25852	3.12928
Penk	18619	Up	4.59872	4.95513	4.10685	4.14078
Klrg2	74253	Down	2.22651	2.87184	3.83086	3.488
Pla2g4b	211429	Down	1.44361	1.51602	2.29866	2.07724
Galnt4	14426	Up	3.27501	3.14405	2.67582	2.56803
Tmprss11b	319875	Down	3.7366	3.35332	5.61294	4.96209
Cxcl15	20309	Up	4.50398	5.29976	3.7939	4.23113
Ggh	14590	Down	6.43513	6.66448	7.05961	7.34944
Zfpm1	22761	Up	3.69488	3.98094	3.34341	3.29131
Hebp2	56016	Down	4.72137	5.32912	5.94977	6.12453
2021-09-05	18951	Down	5.47054	6.07746	6.63648	6.6659
Ttc38	239570	Up	3.42492	3.62994	3.12102	2.86592
Plekhh1	211945	Up	2.83592	3.29425	2.35332	2.4489
Dgat2	67800	Down	4.52795	5.24527	5.75649	5.70099
Ggt6	71522	Down	2.58256	2.72247	3.97728	3.30597
Gsdmc2	331063	Up	7.51728	7.73789	6.46516	6.55949
Aqp5	11830	Down	5.85873	5.89869	7.58946	7.93511
Tspan15	70423	Up	3.926	4.21568	3.40054	3.55582
Dusp4	319520	Up	2.44361	2.28688	1.29278	1.47508
Anxa9	71790	Down	3.34483	4.21723	4.92315	5.1297
Cysrt1	67859	Down	6.48784	7.01044	8.13396	8.38763
Dnase1l2	66705	Down	4.77347	5.29168	6.23917	6.56423
Cox8b	12869	Up	1.45418	5.15381	0.863938	0.863938
Cnfn	72383	Down	9.14949	9.71141	10.8551	10.8795
Myh1	17879	Up	0.111031	4.48736	0.0143553	0.0285692
Pof1b	69693	Down	5.18507	5.98071	6.52935	6.46858
Hba-a2	110257	Up	16.3543	15.3305	11.0009	12.5062
Lce3f	69520	Down	8.11904	8.81852	10.4396	10.5812
Pram1	378460	Up	2.42761	1.86394	1.27501	1.08406
Prdm1	12142	Down	1.76129	2.30159	2.73552	2.90111
Cx3cl1	20312	Up	3.74953	4.0009	3.09255	3.1177
Mecom	14013	Up	3.05311	3.35896	2.21412	2.29866
2300005B03Rik	69462	Down	5.85225	6.56925	7.93487	7.17981
Arg1	11846	Down	5.08151	4.48607	6.40497	6.33092
Fpr1	14293	Up	2.14078	1.848	0.956057	0.757023
Polr3g	67486	Down	3.79805	4.15056	4.78346	4.58616
Scnn1g	20278	Down	0.782409	0.910733	1.59455	1.73985
Ace2	70008	Down	3.50335	4.46728	5.71205	5.49025
Sprr1a	20753	Down	10.1055	10.218	11.7917	11.9582
Teddm3	66561	Down	6.18903	7.34199	8.49313	8.38362
Ssfa2	70599	Down	4.38543	5.03738	5.61559	5.60674
Frk	14302	Up	2.28096	2.32769	1.54102	1.75702
Sell	20343	Up	4.05918	3.12267	1.89918	2.33628
Padi4	18602	Up	3.52231	2.82171	2.30743	2.14731
Met	17295	Up	2.97636	3.17951	2.5509	2.41414
Hs3st3b1	54710	Down	0.475085	0.594549	1.32769	1.03562
Cd22	12483	Up	1.99639	1.74416	0.863938	1.20789
Slc46a2	30936	Down	0.992768	1.75275	2.5656	2.58496
Mapk13	26415	Down	5.66789	5.99774	6.63938	6.58496
Lypd5	76942	Down	3.42626	5.01436	5.71149	5.65592
Abcc8	20927	Up	1.26303	1.08406	0.62293	0.584963
Cyp2e1	13106	Up	2.64616	2.02503	0.475085	0.895303
Trnp1	69539	Down	4.55459	5.1823	5.77689	5.84649
Cxcr4	12767	Up	4.47249	3.63691	2.87971	2.93357
Rdh12	77974	Down	3.89336	4.39849	5.43563	5.40667
Lgals7	16858	Down	12.1979	12.8267	13.3211	13.3176
Otop3	69602	Down	1.12433	2.30451	3.14241	3.10936
Col11a2	12815	Up	3.95791	4.13996	2.90689	3.0993
Hba-a1	15122	Up	17.046	16.0016	11.666	13.1802
Gsr	14782	Up	5.37643	4.92267	4.43696	4.46271
Klc3	232943	Down	4.6565	5.37295	6.03936	5.8999
Abcc4	239273	Up	3.76553	3.94205	2.99095	2.57046
Hopx	74318	Down	6.83693	7.28244	7.83264	8.33628
Ikzf2	22779	Up	2.19849	2.27202	1.73552	1.58015
Tgm1	21816	Down	4.36457	4.60051	5.44593	5.34483
Slc15a1	56643	Down	1.25096	1.85599	2.51349	2.45681
Slmo2	66390	Down	5.06221	5.09719	5.74604	5.71699
Ltb	16994	Up	4.29499	3.69933	2.926	2.76129
Mfsd2a	76574	Down	1.9486	1.87184	3.15866	3.31615
Clip4	78785	Down	4.08491	4.38474	5.1918	4.72574
Fut9	14348	Up	1.38405	1.54597	0.799087	0.722466
Prss32	69814	Up	4.72629	4.54905	3.08066	3.39369
Dhrs11	192970	Up	4.13175	3.2555	2.30743	2.64386
Atp1b1	11931	Up	6.22766	6.88496	5.48896	5.68874
Dsc2	13506	Down	5.43296	5.64068	6.81941	6.27053
Flg2	229574	Down	0.0143553	0.176323	0.575312	0.941106
Hbb-b2	15130	Up	9.6647	8.27696	4.14486	5.75382
Fam83e	73813	Up	2.47768	2.65992	1.50589	1.73118
Il1f6	54448	Down	6.06199	5.63401	7.70936	7.58504
Cdr2	12585	Up	4.91648	4.08746	3.40871	3.75489
Dsg3	13512	Down	3.20789	3.80219	4.98322	4.15785
1810058I24Rik	67705	Up	6.59455	6.48091	5.94439	6.0027
Slfn4	20558	Up	3.74631	2.56803	1.60881	1.9855
Fam107b	66540	Up	5.00495	5.00135	4.0917	4.30961
Wisp2	22403	Down	3.70708	3.45812	4.32984	4.56621
Gm1987	100504362	Up	4.84248	4.62469	0.0143553	0
Mpl	17480	Up	1.36177	1.0635	0.464668	0.356144
Oit1	18300	Up	5.27202	5.73254	3.95884	4.24108
Fosb	14282	Up	2.93168	2.1177	0.739848	0.956057
Dusp22	105352	Down	5.25437	5.93145	6.51649	6.54612
Foxq1	15220	Up	6.17692	5.972	5.64587	5.09635
Dhcr7	13360	Down	3.47897	3.91552	4.68986	4.21878
Cldn4	12740	Up	7.15714	7.31877	6.58045	6.58976
Tmem98	103743	Up	4.38612	4.52293	3.61471	3.74308
Pmvk	68603	Down	4.52419	5.10727	5.53543	5.61471
Aadacl2	639634	Down	1.5656	2.43296	3.77294	3.8846
Pfkfb3	170768	Down	2.9279	3.26754	3.76765	3.87578
Egr1	13653	Up	5.25512	5.05355	3.94953	3.71699
Klk14	317653	Down	6.16128	7.22632	8.21121	8.11359
Lgalsl	216551	Down	4.70377	5.35403	5.89263	5.91097
Cnn1	12797	Down	4.13996	4.15785	4.90063	4.78136
Gna15	14676	Down	4.08236	4.04701	4.81865	4.67864
Ces1d	104158	Up	2.21723	3.56803	1.23266	1.80735
Isca1	69046	Up	7.03771	6.38215	5.57592	5.82807
Gramd3	107022	Down	3.15704	3.49442	3.95047	4.09592
Kcnk6	52150	Down	2.60881	2.96717	3.56438	3.46597
Mreg	381269	Down	3.58496	4.22882	5.0751	4.96947
Ctsl	13039	Down	6.83769	6.8674	7.48341	7.63176
Arrdc3	105171	Down	4.84147	5.01033	5.73254	5.45187
Fdps	110196	Down	5.48575	6.19022	6.79038	6.95582
Entpd3	215446	Up	2.19849	2.16672	1.57531	1.38405
Krt19	16669	Up	8.3906	8.58691	6.93204	7.54682
Elovl4	83603	Down	3.1811	4.45286	5.23802	4.90545
Clic6	209195	Up	1.38405	1.37851	0.516015	0.400538
Cd19	12478	Up	2.7137	2.80941	1.79909	1.98914
Sdr9c7	70061	Down	2.54844	3.2765	4.27202	4.00809
Itgb2l	16415	Up	2.68257	2.12102	1.23879	1.37295
Serpinb11	66957	Down	5.03826	5.78738	7.08502	6.98527
Rasef	242505	Up	2.24793	2.64155	1.67807	1.78241
Slc2a12	353169	Up	3.03386	3.40054	2.4957	2.49313
Ltbp2	16997	Up	2.96347	2.65076	2.23879	1.9855
Bdh1	71911	Down	2.21412	2.14731	3.02857	2.77821
Igfbp2	16008	Down	7.36519	7.38759	8.9308	8.65328
Ugt1a1	394436	Up	4.39506	4.05918	3.17951	3.07553
Guk1	14923	Down	6.1102	6.12453	6.63706	6.92955
Serpinb5	20724	Down	5.54659	6.13402	6.92588	6.64947
Cldn7	53624	Up	5.02724	5.11811	3.76341	4.36177
Rhod	11854	Down	4.15543	4.31252	5.01212	4.96901
Lce3a	545548	Down	8.03996	8.15183	10.2013	10.1165
Paqr9	75552	Up	2.07382	1.17632	0.454176	0.356144
Adgrd1	243277	Down	4.09845	3.59932	4.92172	4.69377
Ube2o	217342	Up	4.35826	3.60881	2.774	2.59694
Col22a1	69700	Up	1.66448	1.76553	1.10434	1.07724
Prom1	19126	Up	2.47508	1.74416	1.09085	0.887525
Efhd1	98363	Down	3.66789	3.41954	4.31179	4.31325
Mgat3	17309	Up	4.78712	5.00045	3.64386	3.77083
Myh11	17880	Down	4.29352	4.6427	5.40054	4.97957
Elf3	13710	Up	6.31651	6.34234	4.85649	5.39232
Hk3	212032	Up	3.19061	2.21101	1.56071	1.8679
Spns2	216892	Down	5.34589	5.81916	6.12639	6.32841
Mvk	17855	Down	4.12763	4.56255	5.06005	5.04614
Retn	57264	Up	4.1127	3.21257	0.687061	1.82375
Pla2g2f	26971	Down	1.32769	2.5656	3.80529	3.849
Nlrp10	244202	Down	1.75702	1.5509	2.7866	2.40871
Bglap2	12097	Up	8.12133	8.58943	6.8716	7.30159
Vsig8	240916	Down	5.12928	6.20848	6.89942	6.94767
Spint1	20732	Up	6.19239	6.26266	5.54288	5.68061
0610040J01Rik	76261	Up	2.83592	2.53356	1.64155	1.65992
Psat1	107272	Down	4.39163	4.32553	5.40531	4.97315
Wfdc12	192200	Down	7.96035	8.80245	9.81623	9.87372
Idi1	319554	Down	4.74255	4.93593	5.66221	5.76713
Cyp2a5	13087	Down	1.11103	1.43829	2.08066	2.89724
Il17rc	171095	Down	4.62994	5.06221	5.71315	5.59842
Btla	208154	Up	2.0321	1.77821	1.0072	1.20789
Tns4	217169	Down	3.84097	3.80529	5.0018	4.26379
Ap1b1	11764	Down	4.774	5.22188	5.85449	5.49601
Cebpa	12606	Down	5.6453	5.81429	6.59679	6.49554
Pla1a	85031	Down	2.47249	2.10769	3.54226	3.46597
Lrmp	16970	Down	4.55582	4.88704	6.2386	6.30524
Gata3	14462	Up	4.2854	4.51159	3.35614	3.22651
Gas7	14457	Down	3.39094	3.6427	4.3505	4.12433
Mmp25	240047	Up	1.57531	1.24489	0.757023	0.575312
Apoc1	11812	Down	6.14771	5.89069	6.75074	7.0289
Cspg5	29873	Up	2.07039	1.9486	1.27501	1.37295
Plscr1	22038	Up	4.04963	3.93074	3.35473	3.20633
Calcb	116903	Down	3.96809	4.0321	5.09212	5.41414
Slurp1	57277	Down	7.91642	8.65388	10.0546	9.66541
Slit3	20564	Down	5.50843	5.21101	6.39815	5.94416
Hr	15460	Down	4.23496	5.07938	5.71287	5.37121
4930402H24Rik	228602	Up	3.07382	3.27053	2.63923	2.62527
Plch1	269437	Up	0.584963	0.847997	0.189034	0.275007
Acer1	171168	Down	2.40054	3.72137	4.67016	4.33271
2300002M23Rik	69542	Down	7.14883	8.10978	9.51116	9.7167
Hbq1b	544763	Up	3.0993	1.79909	0.15056	0.516015
Pparg	19016	Up	3.37434	3.48543	2.41684	2.42761
Il1f5	54450	Down	4.63923	5.10727	6.67129	6.67892
Slc34a2	20531	Down	0.956057	0.970854	1.92979	1.5656
Ctse	13034	Up	3.5656	2.71809	1.60407	1.87184
Nrgn	64011	Up	6.12164	5.59096	2.80323	3.51475
Lss	16987	Down	2	2.49825	3.03034	2.94673
Csta1	209294	Down	5.7447	5.23151	6.86307	6.81006
Gcnt2	14538	Up	3.47638	3.36317	2.8679	2.75061
Alox12	11684	Up	5.52951	5.25399	4.66278	4.61824
Klhdc7a	242721	Up	2.28096	2.42223	1.5509	1.52105
2010109I03Rik	67038	Down	2.58015	3.32193	4.32121	4.52607
Sectm1b	58210	Up	2.48027	2.59216	1.78241	1.67807
Krt15	16665	Up	10.162	10.5925	9.66395	9.76318
Spire1	68166	Down	2.03914	2.24184	2.78031	2.67582
Tmem40	94346	Down	5.67892	6.10538	6.51649	6.66505
Grina	66168	Up	6.89033	6.55305	6.15684	6.13319
Arhgef37	328967	Down	1.51096	1.37295	2.44361	2.11437
4833423E24Rik	228151	Down	4.40735	5.48993	6.79831	6.52121
Sptssb	66183	Down	5.63923	5.51191	6.94848	6.91313
Them5	66198	Down	5.62556	6.25134	7.24669	6.93263
Myh14	71960	Up	4.41616	4.93216	3.77821	3.91743
Gp9	54368	Up	4.78921	3.85699	1.59455	1.79494
Aif1l	108897	Down	2.71589	3.40735	4.78555	4.92125
Tspan8	216350	Up	6.37226	6.76924	5.17752	5.5472
Krt10	16661	Down	10.2089	11.4285	12.699	12.5418
Lrrc28	67867	Down	3.26604	3.61471	4.50843	4.58796
Rerg	232441	Down	2.21723	2.12433	3.44095	2.94673
Klk7	23993	Down	2.41684	2.20477	4.04264	4.11936
Mkrn1	54484	Up	6.77043	5.93664	4.96717	4.9991
Crnn	381457	Down	3.43563	4.27724	6.28947	6.5127
Mycl	16918	Up	4.01703	4.19613	3.63343	3.37573
Vegfa	22339	Down	3.80839	4.02591	4.65249	4.53294
S100a7a	381493	Down	4.8846	4.70764	5.89069	5.7703
Unc45a	101869	Down	4.31832	4.50398	5.11353	4.90833
Ibsp	15891	Up	5.48993	5.04527	4.15218	4.21101
Pkp3	56460	Down	5.55182	6.25115	6.91169	6.64731
Naip5	17951	Up	3.64501	3.53107	2.72683	2.83794
Elovl7	74559	Down	2.61589	2.90689	3.48414	3.32048
Ephx3	71932	Down	2.04264	2.24184	3.41414	3.20789
Snx31	66696	Up	4.14649	4.37365	3.11103	2.98732
Tmprss11d	231382	Down	4.34625	5.07767	6.3156	6.00518
Ltb4r2	57260	Down	2.34767	2.82782	3.89045	3.42223
Tmprss11a	194597	Down	3.98732	4.27426	5.81711	5.80581
Mb	17189	Up	0.389567	6.04658	0.176323	0.176323
Cpa4	71791	Down	1.54102	2.65764	3.8268	4.04963
Traf4	22032	Up	2.66676	3.20006	2.11103	2.27798
Runx2	12393	Up	2.34199	2.48543	1.60881	1.37295
Acss1	68738	Up	3.67582	3.96901	3.15218	3.06523
Prss22	70835	Up	4.10266	3.97728	3.0321	2.82985
Rnf223	100045778	Down	1.94486	2.57046	3.42895	3.70929
Cst6	73720	Down	2.66676	3.51602	4.46793	4.65249
Cyp4b1-ps2	631037	Up	3.32337	2.07382	0.604071	0.748461
Zdhhc14	224454	Up	2.9982	3.16511	2.43829	2.56071
Fetub	59083	Down	3.02326	4.00988	4.58135	4.62761
Pex13	72129	Down	3.13914	3.32481	3.79077	3.83086
Krt5	110308	Down	9.813	10.2058	10.9515	10.4682
Serpinb3a	20248	Down	9.02004	9.08068	10.7868	10.6402
Gba	14466	Down	5.08279	5.31759	5.84925	5.89215
Mmp7	17393	Up	6.07339	5.67016	4.26153	4.47573
Gm11992	626870	Down	0.831877	0.9855	1.91456	1.91073
Alox12b	11686	Down	3.70155	4.69711	5.34589	5.10894
Shh	20423	Up	4.40803	4.80323	3.57773	3.61589
Gramd1c	207798	Down	1.83996	2.6893	3.5008	3.54473
Slc13a2	20500	Up	2.33056	1.69153	0.871844	0.678072
Tjp3	27375	Up	5.00854	5.06953	4.55827	4.40122
Plat	18791	Down	5.03738	4.57652	5.78293	5.779
Nudt18	213484	Down	2.88753	2.9982	3.60407	3.45681
Hsd17b12	56348	Down	4.99413	5.51602	6.04701	5.8392

## Sheet: Fig. 1g-h
g
Erection	Flaccid		Unpaired t test
1	0.426879		P value	0.0001
1.08733	0.37537		P value summary	***
0.915814	0.561679		Significantly different (P < 0.05)?	Yes
0.947533	0.620464		One- or two-tailed P value?	Two-tailed
1.15156			t, df	t=7.430, df=7
h
Erection	Flaccid		Unpaired t test
1	0.875098		P value	0.0481
2.70116	1.06328		P value summary	*
1.91607	0.410513		Significantly different (P < 0.05)?	Yes
3.26563	0.411604		One- or two-tailed P value?	Two-tailed
0.976731			t, df	t=2.390, df=7

## Sheet: Fig. 2a-b
a
Control	Taz cKO	Yap cKO	Y/T cKO		Column B	Taz cKO	Column C	Yap cKO	Column D	Y/T cKO
54.5654	22.583	13.6108	3.23486		vs.	vs.	vs.	vs.	vs.	vs.
35.1257	16.2659	6.80541	3.41796		Column A	Control	Column A	Control	Column A	Control
50.0488	16.51	12.085	5.24902
66.3452	17.0898	21.759	6.04248		Unpaired t test		Unpaired t test		Unpaired t test
52.4902	16.7542	34.2102	6.50024		P value	<0.0001	P value	0.0007	P value	<0.0001
	21.3013	27.0081			P value summary	****	P value summary	***	P value summary	****
	17.7918				Significantly different (P < 0.05)?	Yes	Significantly different (P < 0.05)?	Yes	Significantly different (P < 0.05)?	Yes
	8.39234				One- or two-tailed P value?	Two-tailed	One- or two-tailed P value?	Two-tailed	One- or two-tailed P value?	Two-tailed
	17.6086				t, df	t=8.950, df=13	t, df	t=5.015, df=9	t, df	t=9.276, df=8
	20.2637
b
Control	VP		Unpaired t test
51.6052	34.668		P value	0.0005
49.2859	14.3		P value summary	***
47.8516	10.0707		Significantly different (P < 0.05)?	Yes
57.0679	20.1721		One- or two-tailed P value?	Two-tailed
46.3562	39.3982		t, df	t=4.918, df=11
41.0767	3.81469
	24.5972

## Sheet: Fig. 2e-g
e
Sham	5	14	28	60		Column B	5	Column C	14	Column D	28	Column E	60
69.9158	47.1191	27.0996	48.4	83.5266		vs.	vs.	vs.	vs.	vs.	vs.	vs.	vs.
92.926	72.3267	20.3857	26.9775	62.9578		Column A	Sham	Column A	Sham	Column A	Sham	Column A	Sham
56.5185	10.16	27.5574	40.6494	62.9
80.2917	40.0696	5.27954	64.4836	51.239		Unpaired t test		Unpaired t test		Unpaired t test		Unpaired t test
93.6584			46.4783			P value	0.0029	P value	<0.0001	P value	0.0006	P value	0.1086
93.017						P value summary	**	P value summary	****	P value summary	***	P value summary	ns
93.078						Significantly different (P < 0.05)?	Yes	Significantly different (P < 0.05)?	Yes	Significantly different (P < 0.05)?	Yes	Significantly different (P < 0.05)?	No
92.529						One- or two-tailed P value?	Two-tailed	One- or two-tailed P value?	Two-tailed	One- or two-tailed P value?	Two-tailed	One- or two-tailed P value?	Two-tailed
72.723						t, df	t=3.606, df=14	t, df	t=7.193, df=14	t, df	t=4.362, df=15	t, df	t=1.714, df=14
65.032
55.45
94.1772
f
Sham	5	14	28	60		Column B	5	Column C	14	Column D	28	Column E	60
27.6753	10.5691	2.72109	12.2222	44.5455		vs.	vs.	vs.	vs.	vs.	vs.	vs.	vs.
48.0583	20.1439	0	4.5045	42.2111		Column A	Sham	Column A	Sham	Column A	Sham	Column A	Sham
35.8696	3.72093	8.41122	6.18557	36.4103
	16.8067					Unpaired t test		Unpaired t test		Unpaired t test		Unpaired t test
	16.8421					P value	0.0067	P value	0.0064	P value	0.0097	P value	0.5793
						P value summary	**	P value summary	**	P value summary	**	P value summary	ns
						Significantly different (P < 0.05)?	Yes	Significantly different (P < 0.05)?	Yes	Significantly different (P < 0.05)?	Yes	Significantly different (P < 0.05)?	No
						One- or two-tailed P value?	Two-tailed	One- or two-tailed P value?	Two-tailed	One- or two-tailed P value?	Two-tailed	One- or two-tailed P value?	Two-tailed
						t, df	t=4.054, df=6	t, df	t=5.217, df=4	t, df	t=4.642, df=4	t, df	t=0.6026, df=4
g
Sham	5	14	28	60		Column B	5	Column C	14	Column D	28	Column E	60
0.728268	0.437644	0.427486	0.407165	0.813434		vs.	vs.	vs.	vs.	vs.	vs.	vs.	vs.
1.3017	0.469117	0.489388	0.344077	0.432943		Column A	Sham	Column A	Sham	Column A	Sham	Column A	Sham
1	0.832383	0.416435	0.027766	0.920914
1.44119	0.75188	0.511687	0.508157	0.403533		Unpaired t test		Unpaired t test		Unpaired t test		Unpaired t test
0.952153	0.816172			1.55968		P value	0.0114	P value	0.0023	P value	0.0016	P value	0.3278
0.922275	0.117802					P value summary	*	P value summary	**	P value summary	**	P value summary	ns
						Significantly different (P < 0.05)?	Yes	Significantly different (P < 0.05)?	Yes	Significantly different (P < 0.05)?	Yes	Significantly different (P < 0.05)?	No
						One- or two-tailed P value?	Two-tailed	One- or two-tailed P value?	Two-tailed	One- or two-tailed P value?	Two-tailed	One- or two-tailed P value?	Two-tailed
						t, df	t=3.094, df=10	t, df	t=4.389, df=8	t, df	t=4.669, df=8	t, df	t=1.035, df=9

## Sheet: Fig. 2i-l
i
NIR	1	2	3	5		Column B	1	Column C	2	Column D	3	Column E	5
103.851	43.396	23.925	42.083	94.604		vs.	vs.	vs.	vs.	vs.	vs.	vs.	vs.
71.5637	20.9961	27.5879	44.952	60.943		Column A	NIR	Column A	NIR	Column A	NIR	Column A	NIR
101.379	20.4773	35.8887	36.712	72.235
89.4165	53.9246	43.8537	73.242	57.861		Unpaired t test		Unpaired t test		Unpaired t test		Unpaired t test
84.8083			79.437	64.544		P value	<0.0001	P value	<0.0001	P value	0.0024	P value	0.1257
85.632				92.468		P value summary	****	P value summary	****	P value summary	**	P value summary	ns
80.5664						Significantly different (P < 0.05)?	Yes	Significantly different (P < 0.05)?	Yes	Significantly different (P < 0.05)?	Yes	Significantly different (P < 0.05)?	No
76.9958						One- or two-tailed P value?	Two-tailed	One- or two-tailed P value?	Two-tailed	One- or two-tailed P value?	Two-tailed	One- or two-tailed P value?	Two-tailed
69.7937						t, df	t=6.609, df=12	t, df	t=8.212, df=12	t, df	t=3.766, df=13	t, df	t=1.629, df=14
84.5032
j
NIR	1	2	3	5		Column B	1	Column C	2	Column D	3	Column E	5
23.3498	13.5825	18.7079	24.9326	21.7391		vs.	vs.	vs.	vs.	vs.	vs.	vs.	vs.
20.7977	14.7016	13.5169	21.0598	30.5882		Column A	NIR	Column A	NIR	Column A	NIR	Column A	NIR
26.7491	17.2084	13.7047	35.6358	27.1357
37.425		13.295	30.3482			Unpaired t test		Unpaired t test		Unpaired t test		Unpaired t test
21.1382						P value	0.0359	P value	0.0159	P value	0.5159	P value	0.7662
21.7391						P value summary	*	P value summary	*	P value summary	ns	P value summary	ns
						Significantly different (P < 0.05)?	Yes	Significantly different (P < 0.05)?	Yes	Significantly different (P < 0.05)?	No	Significantly different (P < 0.05)?	No
						One- or two-tailed P value?	Two-tailed	One- or two-tailed P value?	Two-tailed	One- or two-tailed P value?	Two-tailed	One- or two-tailed P value?	Two-tailed
						t, df	t=2.591, df=7	t, df	t=3.046, df=8	t, df	t=0.6797, df=8	t, df	t=0.3092, df=7
k
NIR	1	2	3	5		Column B	1	Column C	2	Column D	3	Column E	5
1.02487	0.684521	0.53229	0.267762	1.37086		vs.	vs.	vs.	vs.	vs.	vs.	vs.	vs.
0.364681	0.277725	0.171754	1.00901	1.14677		Column A	NIR	Column A	NIR	Column A	NIR	Column A	NIR
0.75796	0.494765	0.283047	0.944184	0.615609
1.23301	0.354156	0.477676	0.355636	1.15979		Unpaired t test		Unpaired t test		Unpaired t test		Unpaired t test
0.711413	0.79609	0.573945	0.506963	0.935024		P value	0.0062	P value	0.0019	P value	0.0186	P value	0.4279
1						P value summary	**	P value summary	**	P value summary	*	P value summary	ns
1.50409						Significantly different (P < 0.05)?	Yes	Significantly different (P < 0.05)?	Yes	Significantly different (P < 0.05)?	Yes	Significantly different (P < 0.05)?	No
1.25589						One- or two-tailed P value?	Two-tailed	One- or two-tailed P value?	Two-tailed	One- or two-tailed P value?	Two-tailed	One- or two-tailed P value?	Two-tailed
0.989013						t, df	t=3.097, df=18	t, df	t=3.625, df=18	t, df	t=2.588, df=18	t, df	t=0.8111, df=18
1.24688
1.62427
2.47275
1.3513
1.31421
1.69481
l
Sham	Castration		Unpaired t test
55.5	24.4446		P value	0.0111
41.8	50.0488		P value summary	*
54.6	33.1421		Significantly different (P < 0.05)?	Yes
65.36	13.4888		One- or two-tailed P value?	Two-tailed
52.15			t, df	t=3.110, df=10
46.4
40.4663
67.9321

## Sheet: Fig. 2n
n
Sham	BCNI	BCNI+VP		Column B	BCNI	Column C	BCNI+VP
48.2	23.8647	11.6577		vs.	vs.	vs.	vs.
41.839	22.9492	25.3601		Column A	Sham	Column B	BCNI
66.1	43.2129	16.7541
49.2	25.2991	13.1226		Unpaired t test		Unpaired t test
48.3	17.7917	4.82177		P value	<0.0001	P value	0.0085
40.13	12.3901	8.94165		P value summary	****	P value summary	**
58.3801	20.1721			Significantly different (P < 0.05)?	Yes	Significantly different (P < 0.05)?	Yes
53.68	33.2642			One- or two-tailed P value?	Two-tailed	One- or two-tailed P value?	Two-tailed
	23.2544			t, df	t=5.777, df=17	t, df	t=3.028, df=15
	32
	39

## Sheet: Fig. 3c-d
c
Ctrl	Dasa	Y27632	Lat.A		Column B	Dasa	Column C	Y27632	Column D	Lat.A
1	0.082153	0.531941	0.05568		vs.	vs.	vs.	vs.	vs.	vs.
1.05088	0.138008	0.33349	0.052033		Column A	Ctrl	Column A	Ctrl	Column A	Ctrl
1.25911
1	0.150841	0.475709	0.045498		Unpaired t test		Unpaired t test		Unpaired t test
0.987823	0.059903	0.52481	0.017535		P value	<0.0001	P value	<0.0001	P value	<0.0001
1.05395					P value summary	****	P value summary	****	P value summary	****
					Significantly different (P < 0.05)?	Yes	Significantly different (P < 0.05)?	Yes	Significantly different (P < 0.05)?	Yes
					One- or two-tailed P value?	Two-tailed	One- or two-tailed P value?	Two-tailed	One- or two-tailed P value?	Two-tailed
					t, df	t=17.32, df=8	t, df	t=9.313, df=8	t, df	t=19.33, df=8
d
Ctrl	Dasa	Y27632	Lat.A		Column B	Dasa	Column C	Y27632	Column D	Lat.A
1	0.271121	0.332403	0.030584		vs.	vs.	vs.	vs.	vs.	vs.
1.17929	0.23107	0.406074	0.040852		Column A	Ctrl	Column A	Ctrl	Column A	Ctrl
1	0.113061	0.184007	0.016707
	0.025749	0.141087	0.018353		Unpaired t test		Unpaired t test		Unpaired t test
1	0.068682	0.155787	0.01099		P value	<0.0001	P value	<0.0001	P value	<0.0001
	0.036188	0.156221	0.021642		P value summary	****	P value summary	****	P value summary	****
					Significantly different (P < 0.05)?	Yes	Significantly different (P < 0.05)?	Yes	Significantly different (P < 0.05)?	Yes
					One- or two-tailed P value?	Two-tailed	One- or two-tailed P value?	Two-tailed	One- or two-tailed P value?	Two-tailed
					t, df	t=14.46, df=8	t, df	t=12.15, df=8	t, df	t=28.49, df=8

## Sheet: Fig. 3f-h
f
	A	B	C	D		Column B	Data Set-B	Column C	Data Set-C	Column D	Data Set-D	Column D	Data Set-D
PDE5i	-	+	-	+		vs.	vs.	vs.	vs.	vs.	vs.	vs.	vs.
Stretch	-	-	+	+		Column A	Data Set-A	Column A	Data Set-A	Column C	Data Set-C	Column B	Data Set-B
	16.8675	14.4927	46.8965	36.3057
	24.7619	9.82143	40.3846	57.8947		Unpaired t test		Unpaired t test		Unpaired t test		Unpaired t test
	29.3651	8.41122	34.7518	43.6893		P value	0.0259	P value	0.0085	P value	0.6715	P value	0.0008
	30.1724	20.4301	50.6173	44.9153		P value summary	*	P value summary	**	P value summary	ns	P value summary	***
						Significantly different (P < 0.05)?	Yes	Significantly different (P < 0.05)?	Yes	Significantly different (P < 0.05)?	No	Significantly different (P < 0.05)?	Yes
						One- or two-tailed P value?	Two-tailed	One- or two-tailed P value?	Two-tailed	One- or two-tailed P value?	Two-tailed	One- or two-tailed P value?	Two-tailed
						t, df	t=2.941, df=6	t, df	t=3.842, df=6	t, df	t=0.4455, df=6	t, df	t=6.182, df=6
g
	A	B	C	D		Column B	Data Set-B	Column C	Data Set-C	Column D	Data Set-D
PDE5i	-	+	-	+		vs.	vs.	vs.	vs.	vs.	vs.
Stretch	-	-	+	+		Column A	Data Set-A	Column A	Data Set-A	Column C	Data Set-C
	1	0.440131	2.21002	1.93703
	1.02369	0.410252	2.23801	1.97376		Unpaired t test		Unpaired t test		Unpaired t test
	1	0.397176	2.16929	2.02437		P value	<0.0001	P value	<0.0001	P value	0.2236
	1.02614	0.42816	1.74554	1.65212		P value summary	****	P value summary	****	P value summary	ns
						Significantly different (P < 0.05)?	Yes	Significantly different (P < 0.05)?	Yes	Significantly different (P < 0.05)?	No
						One- or two-tailed P value?	Two-tailed	One- or two-tailed P value?	Two-tailed	One- or two-tailed P value?	Two-tailed
						t, df	t=49.76, df=6	t, df	t=9.284, df=6	t, df	t=1.357, df=6
h
	A	B	C	D		Column B	Data Set-B	Column C	Data Set-C	Column D	Data Set-D
PDE5i	-	+	-	+		vs.	vs.	vs.	vs.	vs.	vs.
Stretch	-	-	+	+		Column A	Data Set-A	Column A	Data Set-A	Column C	Data Set-C
	1	0.804257	2.87524	2.65752
	1.02238	0.610131	2.07724	2.18469		Unpaired t test		Unpaired t test		Unpaired t test
	1	0.700704	1.98359	1.77554		P value	0.0059	P value	0.01	P value	0.7943
						P value summary	**	P value summary	**	P value summary	ns
						Significantly different (P < 0.05)?	Yes	Significantly different (P < 0.05)?	Yes	Significantly different (P < 0.05)?	No
						One- or two-tailed P value?	Two-tailed	One- or two-tailed P value?	Two-tailed	One- or two-tailed P value?	Two-tailed
						t, df	t=5.346, df=4	t, df	t=4.610, df=4	t, df	t=0.2787, df=4

## Sheet: Fig. 3j-l
j
	A	B	C	D		Column B	Data Set-B	Column C	Data Set-C	Column D	Data Set-D	Column D	Data Set-D
PDE5i	-	+	-	+		vs.	vs.	vs.	vs.	vs.	vs.	vs.	vs.
	Medium Mechanics		High Mechanics			Column A	Data Set-A	Column A	Data Set-A	Column B	Data Set-B	Column C	Data Set-C
	40	28.5714	80	55.5556
	28.125	25	50	80		Unpaired t test		Unpaired t test		Unpaired t test		Unpaired t test
	43.75	33.3333	66.6667	77.7778		P value	0.0003	P value	0.0002	P value	<0.0001	P value	0.9519
	38.8889	0	50	83.3333		P value summary	***	P value summary	***	P value summary	****	P value summary	ns
	33.3333	15.3846	64.7059	73.3333		Significantly different (P < 0.05)?	Yes	Significantly different (P < 0.05)?	Yes	Significantly different (P < 0.05)?	Yes	Significantly different (P < 0.05)?	No
	50	28.5714	84	70		One- or two-tailed P value?	Two-tailed	One- or two-tailed P value?	Two-tailed	One- or two-tailed P value?	Two-tailed	One- or two-tailed P value?	Two-tailed
	55.5556	0	72.7273	66.6667		t, df	t=4.488, df=19	t, df	t=4.506, df=20	t, df	t=9.734, df=29	t, df	t=0.06088, df=30
	31.25	0	100	37.5
		33.3333	50	60
		6.66667	100	85.7143
		0	84.6154	50
		21.4286	68	66.6667
		0	50	66.6667
			65	62.5
				100
				75
				100
				50
k
Ctrl	PDE5i	Lat.A		Column B	PDE5i		Column C	Lat.A
1	1.01917	0.105757		vs.	vs.		vs.	vs.
1.06267	1.12061	0.149146		Column A	Ctrl		Column A	Ctrl
0.930884	1.10324	0.102271
0.850105	1.06863	0.0969544		Unpaired t test			Unpaired t test
				P value	0.0611		P value	<0.0001
				P value summary	ns		P value summary	****
				Significantly different (P < 0.05)?	No		Significantly different (P < 0.05)?	Yes
				One- or two-tailed P value?	Two-tailed		One- or two-tailed P value?	Two-tailed
				t, df	t=2.300, df=6		t, df	t=17.93, df=6
l
Ctrl	PDE5i	Lat.A		Column B	PDE5i		Column C	Lat.A
1	1.21828	0.0284293		vs.	vs.		vs.	vs.
1.18238	1.33514	0.0379669		Column A	Ctrl		Column A	Ctrl
0.918316	1.02531	0.0372588
				Unpaired t test			Unpaired t test
				P value	0.2529		P value	0.0002
				P value summary	ns		P value summary	***
				Significantly different (P < 0.05)?	No		Significantly different (P < 0.05)?	Yes
				One- or two-tailed P value?	Two-tailed		One- or two-tailed P value?	Two-tailed
				t, df	t=1.335, df=4		t, df	t=12.79, df=4

[truncated: 37 more sheets: Fig. 3n-p, Fig. 3r-v, Fig. 4b, Fig. 4c, Fig. 4d, Fig. 4f, Fig. 4h, Fig. 4k-n, Fig. 4p-r, Fig. 5a-b, Fig. 5d-e, Fig. 5g-h, Fig. 6b-c, Fig. 6d, Fig. 6f, Fig. 6i-j, Fig. 6k, Fig. 6m, Fig. 6p-q, Fig. S1a …]
